# Supplementary material for: MSC-Derived Apoptotic Vesicles Restore Bone Marrow Niche Homeostasis in Postmenopausal Osteoporosis by miRNA-Mediated Suppression of MAPK and NF-κB Signaling Nodes
Source: Pharmaceuticals (Basel). 2026 May 15;19(5):777. doi: 10.3390/ph19050777 (PMC13210132; doi:10.3390/ph19050777)
Supplement: Supplementary file 1 [file pharmaceuticals-19-00777-s001.zip]

Archive with 1 entries (1 files):
- pharmaceuticals-4269621-supplementary.pdf
